# Supplementary material for: Patterns, Associated Factors and Plant Diversity Characteristics of Solidago canadensis-Invaded Communities in Jiangsu Province, China
Source: Plants (Basel). 2026 Jul 17;15(14):2198. doi: 10.3390/plants15142198 (PMC13415074; doi:10.3390/plants15142198)
Supplement: Supplementary file 1 [file plants-15-02198-s001.zip]

Archive with 1 entries (1 files):
- plants-4357285-supplementary.pdf
